# Supplementary material for: Knowledge extraction for assisted curation of summaries of bacterial transcription factor properties
Source: Database (Oxford). 2020 Dec 11;2020:baaa109. doi: 10.1093/database/baaa109 (PMC7731926; doi:10.1093/database/baaa109)
Supplement: baaa109_Supp [file baaa109_supp.zip]

Archive with 1 entries (1 files):
- Supplementary-material_v2.docx
